# Supplementary material for: Ontological representation, modeling, and analysis of parasite vaccines
Source: J Biomed Semantics. 2024 Apr 25;15:4. doi: 10.1186/s13326-024-00307-0 (PMC11044459; doi:10.1186/s13326-024-00307-0)
Supplement: Supplementary file 1 — Supplementary Material 1 [file 13326_2024_307_MOESM1_ESM.xlsx]

## Sheet: Sheet1
Subphylum	Background species	Category	Term	Entity Count	Entity Fraction (%)	p-value	FDR
Apicomplexan	T. gondii	UP_KW_DOMAIN	Signal	19	18.1	1.7e-07	9.9e-07
Apicomplexan	T. gondii	KEGG_PATHWAY	Toxoplasmosis	7	6.7	6.3e-07	7.5e-06
Apicomplexan	T. gondii	UP_SEQ_FEATURE	DOMAIN:Protein kinase	7	6.7	3.2e-05	0.00084
Apicomplexan	T. gondii	INTERPRO	Protein kinase, catalytic domain	7	6.7	0.00032	0.0088
Apicomplexan	T. gondii	INTERPRO	Serine/threonine-protein kinase, active site	6	5.7	0.00057	0.0088
Apicomplexan	T. gondii	INTERPRO	Protein kinase-like domain	7	6.7	0.00072	0.0088
Apicomplexan	T. gondii	INTERPRO	Protein kinase, ATP binding site	5	4.8	0.00082	0.0088
Apicomplexan	T. gondii	GOTERM_MF_DIRECT	ATP binding	10	9.5	0.0011	0.018
Apicomplexan	T. gondii	UP_SEQ_FEATURE	DOMAIN:EGF-like	3	2.9	0.0044	0.057
Apicomplexan	T. gondii	SMART	S_TKc	6	5.7	0.0048	0.053
Apicomplexan	T. gondii	GOTERM_MF_DIRECT	myosin light chain kinase activity	3	2.9	0.0084	0.067
Apicomplexan	T. gondii	GOTERM_MF_DIRECT	actin cytoskeleton	2	1.9	0.0086	0.077
Apicomplexan	T. gondii	INTERPRO	Epidermal growth factor-like domain	3	2.9	0.0099	0.084
Apicomplexan	T. gondii	INTERPRO	Microneme, MIC1	2	1.9	0.012	0.084
Apicomplexan	T. gondii	SMART	EGF	3	2.9	0.017	0.093
Apicomplexan	T. gondii	INTERPRO	Micronemal adhesive repeat, sialic-acid binding	2	1.9	0.023	0.14
Apicomplexan	T. gondii	INTERPRO	Heat shock protein 70, conserved site	2	1.9	0.035	0.19
Apicomplexan	T. gondii	GOTERM_MF_DIRECT	protein serine/threonine kinase activity	3	2.9	0.037	0.2
Apicomplexan	T. gondii	INTERPRO	Heat shock protein 70 family	2	1.9	0.04	0.19
Apicomplexan	T. gondii	UP_KW_BIOLOGICAL_PROCESS	Stress response	2	1.9	0.061	0.24
Apicomplexan	T. gondii	INTERPRO	EGF-type aspartate/asparagine hydroxylation site	2	1.9	0.063	0.27
Apicomplexan	T. gondii	GOTERM_MF_DIRECT	calcium ion binding	3	2.9	0.075	0.3
Apicomplexan	T. gondii	GOTERM_MF_DIRECT	extracellular region	2	1.9	0.09	0.41
Apicomplexan	B. bovis	UP_KW_DOMAIN	Signal	6	5.7	0.002	0.002
Apicomplexan	B. bovis	INTERPRO	Merozoite surface antigen	2	1.9	0.0067	0.02
Apicomplexan	B. bovis	UP_SEQ_FEATURE	REGION:Disordered	6	5.7	0.035	0.14
Apicomplexan	E. tenella	UP_KW_DOMAIN	Signal	3	2.9	0.07	0.07
Apicomplexan	N. caninum	UP_KW_DOMAIN	Signal	6	5.7	0.013	0.065
Apicomplexan	P. falciparum	GOTERM_CC_DIRECT	plasma membrane	13	12.4	2.9e-14	9.7e-13
Apicomplexan	P. falciparum	UP_KW_CELLULAR_COMPONENT	Cell membrane	10	9.5	2.7e-12	2.7e-11
Apicomplexan	P. falciparum	GOTERM_CC_DIRECT	extracellular vesicle	8	7.6	1.4e-07	2.4e-06
Apicomplexan	P. falciparum	UP_KW_DOMAIN	Signal	15	14.3	2.1e-07	1.3e-06
Apicomplexan	P. falciparum	GOTERM_BP_DIRECT	entry into host	8	7.6	3.4e-07	8.2e-06
Apicomplexan	P. falciparum	GOTERM_MF_DIRECT	protein binding	12	11.4	3.4e-07	8.3e-06
Apicomplexan	P. falciparum	UP_SEQ_FEATURE	CARBOHYD:N-linked (GlcNAc...) asparagine	6	5.7	4.2e-07	4.7e-05
Apicomplexan	P. falciparum	GOTERM_CC_DIRECT	cell surface	8	7.6	4.6e-06	5e-05
Apicomplexan	P. falciparum	UP_SEQ_FEATURE	PROPEP:Removed in mature form	4	3.8	7e-06	0.00038
Apicomplexan	P. falciparum	UP_KW_DOMAIN	Repeat	8	7.6	2e-05	6e-05
Apicomplexan	P. falciparum	GOTERM_CC_DIRECT	microneme	5	4.8	2.6e-05	0.00021
Apicomplexan	P. falciparum	GOTERM_CC_DIRECT	anchored component of plasma membrane	4	3.8	4.5e-05	0.00029
Apicomplexan	P. falciparum	GOTERM_MF_DIRECT	host cell surface binding	4	3.8	0.00028	0.0034
Apicomplexan	P. falciparum	UP_SEQ_FEATURE	REPEAT:1	3	2.9	0.0003	0.0041
Apicomplexan	P. falciparum	UP_SEQ_FEATURE	REPEAT:5	3	2.9	0.0003	0.0041
Apicomplexan	P. falciparum	UP_SEQ_FEATURE	REPEAT:6	3	2.9	0.0003	0.0041
Apicomplexan	P. falciparum	UP_SEQ_FEATURE	REPEAT:2	3	2.9	0.0003	0.0041
Apicomplexan	P. falciparum	UP_SEQ_FEATURE	REPEAT:3	3	2.9	0.0003	0.0041
Apicomplexan	P. falciparum	UP_SEQ_FEATURE	REPEAT:4	3	2.9	0.0003	0.0041
Apicomplexan	P. falciparum	INTERPRO	Epidermal growth factor-like domain	3	2.9	0.00051	0.017
Apicomplexan	P. falciparum	KEGG_PATHWAY	Malaria	9	8.6	0.00055	0.0055
Apicomplexan	P. falciparum	UP_SEQ_FEATURE	DOMAIN:EGF-like	3	2.9	0.00056	0.0068
Apicomplexan	P. falciparum	GOTERM_CC_DIRECT	anchored component of membrane	3	2.9	0.00063	0.0035
Apicomplexan	P. falciparum	GOTERM_CC_DIRECT	food vacuole	5	4.8	0.0011	0.0054
Apicomplexan	P. falciparum	UP_KW_CELLULAR_COMPONENT	Secreted	3	2.9	0.0035	0.018
Apicomplexan	P. falciparum	UP_KW_PTM	Glycoprotein	8	7.6	0.0052	0.047
Apicomplexan	P. falciparum	UP_SEQ_FEATURE	COMPBIAS:Acidic residues	8	7.6	0.0061	0.067
Apicomplexan	P. falciparum	UP_SEQ_FEATURE	DOMAIN:EGF-like 4	2	1.9	0.0092	0.078
Apicomplexan	P. falciparum	UP_SEQ_FEATURE	DOMAIN:EGF-like 2	2	1.9	0.0092	0.078
Apicomplexan	P. falciparum	UP_SEQ_FEATURE	DOMAIN:EGF-like 3	2	1.9	0.0092	0.078
Apicomplexan	P. falciparum	GOTERM_BP_DIRECT	exit from host cell	3	2.9	0.01	0.12
Apicomplexan	P. falciparum	UP_KW_PTM	GPI-anchor	4	3.8	0.012	0.056
Apicomplexan	P. falciparum	UP_SEQ_FEATURE	REPEAT:8	2	1.9	0.018	0.14
Apicomplexan	P. falciparum	UP_SEQ_FEATURE	REPEAT:7	2	1.9	0.023	0.17
Apicomplexan	P. falciparum	SMART	EGF	2	1.9	0.045	0.44
Apicomplexan	P. falciparum	UP_SEQ_FEATURE	DOMAIN:6-Cys 2	2	1.9	0.045	0.29
Apicomplexan	P. falciparum	UP_SEQ_FEATURE	DOMAIN:6-Cys 1	2	1.9	0.045	0.29
Apicomplexan	P. falciparum	GOTERM_BP_DIRECT	regulation of immune response	2	1.9	0.046	0.37
Apicomplexan	P. falciparum	GOTERM_CC_DIRECT	symbiont-containing vacuole	4	3.8	0.046	0.18
Apicomplexan	P. falciparum	GOTERM_CC_DIRECT	merozoite dense granule	2	1.9	0.048	0.18
Apicomplexan	P. falciparum	INTERPRO	Sexual stage antigen s48/45	2	1.9	0.056	0.93
Apicomplexan	P. falciparum	UP_SEQ_FEATURE	DOMAIN:6-Cys	2	1.9	0.059	0.36
Apicomplexan	P. falciparum	GOTERM_BP_DIRECT	cell gliding	2	1.9	0.061	0.37
Apicomplexan	P. falciparum	UP_KW_PTM	Disulfide bond	8	7.6	0.064	0.17
Apicomplexan	P. falciparum	UP_KW_PTM	Lipoprotein	4	3.8	0.077	0.17
Apicomplexan	P. falciparum	GOTERM_MF_DIRECT	RNA binding	6	5.7	0.082	0.58
Apicomplexan	P. falciparum	UP_KW_CELLULAR_COMPONENT	Membrane	15	14.3	0.083	0.28
Apicomplexan	P. falciparum	SMART	SM00970	2	1.9	0.088	0.44
Apicomplexan	P. falciparum	GOTERM_CC_DIRECT	macromolecular complex	2	1.9	0.089	0.3
Apicomplexan	P. falciparum	GOTERM_MF_DIRECT	macromolecular complex binding	2	1.9	0.096	0.58
Apicomplexan	P. knowlesi	KEGG_PATHWAY	Malaria	2	1.9	0.0094	0.0094
Apicomplexan	P. knowlesi	UP_SEQ_FEATURE	TRANSMEM:Helical	4	3.8	0.014	0.13
Apicomplexan	P. vivax	KEGG_PATHWAY	Malaria	2	1.9	0.015	0.015
Apicomplexan	P. yoelii	INTERPRO	EGF domain, merozoite surface protein 1-like	2	1.9	0.0034	0.044
Apicomplexan	P. yoelii	SMART	TSP1	2	1.9	0.0053	0.011
Apicomplexan	P. yoelii	UP_KW_DOMAIN	Signal	5	4.8	0.0059	0.029
Apicomplexan	P. yoelii	INTERPRO	Thrombospondin, type 1 repeat	2	1.9	0.0079	0.051
Apicomplexan	P. yoelii	KEGG_PATHWAY	Malaria	2	1.9	0.016	0.031
Apicomplexan	P. yoelii	UP_KW_PTM	GPI-anchor	2	1.9	0.024	0.071
Apicomplexan	P. yoelii	UP_KW_CELLULAR_COMPONENT	Cell membrane	2	1.9	0.024	0.072
Apicomplexan	P. yoelii	UP_SEQ_FEATURE	COMPBIAS:Pro residues	2	1.9	0.046	0.65
Apicomplexan	P. yoelii	UP_KW_PTM	Lipoprotein	2	1.9	0.059	0.088
Apicomplexan	T. annulata	UP_KW_DOMAIN	Signal	3	2.9	0.075	0.3
Apicomplexan	T. annulata	UP_SEQ_FEATURE	TRANSMEM:Helical	3	2.9	0.076	0.38
Mastigophora	L. infantum	UP_KW_MOLECULAR_FUNCTION	Hydrolase	3	9.7	0.055	0.17
Mastigophora	L. major	GOTERM_MF_DIRECT	ribosome binding	2	6.5	0.027	0.35
Mastigophora	L. major	UP_KW_DOMAIN	signal	3	9.7	0.098	0.49
Mastigophora	L. major	GOTERM_CC_DIRECT	Integral component of membrane	3		0.79	1
Mastigophora	L. major	UP_KW_DOMAIN	Transmembrane	3		0.8	1
Mastigophora	L. major	UP_KW_CELLULAR_COMPONENT	Membrane	3		0.98	1
Mastigophora	T. cruzi	INTERPRO	Paraflagellar rod	2	6.5	0.0043	0.064
Mastigophora	T. cruzi	GOTERM_MF_DIRECT	calmodulin binding	2	6.5	0.0096	0.058
Mastigophora	T. cruzi	GOTERM_CC_DIRECT	motile cilium	2	6.5	0.02	0.04
Mastigophora	T. cruzi	KEGG_PATHWAY	Chagas disease	2	6.5	0.073	0.22
Mastigophora	T. cruzi	UP_SEQ_FEATURE	Region: Disordered	3	9.1	0.89	1
