# Supplementary material for: Ontological representation, modeling, and analysis of parasite vaccines
Source: J Biomed Semantics. 2024 Apr 25;15:4. doi: 10.1186/s13326-024-00307-0 (PMC11044459; doi:10.1186/s13326-024-00307-0)
Supplement: Supplementary file 2 — Supplementary Material 2 [file 13326_2024_307_MOESM2_ESM.xlsx]

## Sheet: Sheet1
Subphylum	Background species	Category	Term	Entity Count	Entity Fraction (%)	p-value	FDR	Entity Detail
Apicomplexan	T. gondii	UP_KW_DOMAIN	Signal	19	25.3	1.6e-07	9.6e-07	EGF family domain-containing protein(TGME49_325800) NTPase II(TGME49_277270) SAG-related sequence SRS42(SRS42) chaperonin protein BiP(TGME49_311720) cyclophilin(TGME49_221210) dense granule protein GRA1(GRA1) dense granule protein GRA2(GRA2) dense granule protein GRA7(GRA7) dense granule protein GRA8(GRA8) hypothetical protein(TGME49_208830) microneme protein MIC1(MIC1) microneme protein MIC11(MI…
Apicomplexan	T. gondii	KEGG_PATHWAY	Toxoplasmosis	7	9.3	3.9e-07	4.7e-06	calcium-dependent protein kinase CDPK1(CDPK1) cyclophilin(TGME49_221210) dense granule protein GRA5(GRA5) dense granule protein GRA7(GRA7) heat shock protein HSP70(HSP70) profilin PRF(PRF) rhoptry protein ROP16(ROP16)
Apicomplexan	T. gondii	UP_SEQ_FEATURE	DOMAIN:Protein kinase	7	9.3	3.9e-05	0.0011	calcium-dependent protein kinase CDPK1(CDPK1) calcium-dependent protein kinase CDPK6(CDPK6) rhoptry kinase family protein ROP38(ROP38) rhoptry protein ROP16(ROP16) rhoptry protein ROP17(ROP17) rhoptry protein ROP18(ROP18) rhoptry protein ROP8(ROP8)
Apicomplexan	T. gondii	INTERPRO	Protein kinase, catalytic domain	7	9.3	0.00032	0.0088	calcium-dependent protein kinase CDPK1(CDPK1) calcium-dependent protein kinase CDPK6(CDPK6) rhoptry kinase family protein ROP38(ROP38) rhoptry protein ROP16(ROP16) rhoptry protein ROP17(ROP17) rhoptry protein ROP18(ROP18) rhoptry protein ROP8(ROP8)
Apicomplexan	T. gondii	INTERPRO	Serine/threonine-protein kinase, active site	6	8	0.00056	0.0088	calcium-dependent protein kinase CDPK1(CDPK1) calcium-dependent protein kinase CDPK6(CDPK6) rhoptry kinase family protein ROP38(ROP38) rhoptry protein ROP16(ROP16) rhoptry protein ROP17(ROP17) rhoptry protein ROP18(ROP18)
Apicomplexan	T. gondii	INTERPRO	Protein kinase-like domain	7	9.3	0.00071	0.0088	calcium-dependent protein kinase CDPK1(CDPK1) calcium-dependent protein kinase CDPK6(CDPK6) rhoptry kinase family protein ROP38(ROP38) rhoptry protein ROP16(ROP16) rhoptry protein ROP17(ROP17) rhoptry protein ROP18(ROP18) rhoptry protein ROP8(ROP8)
Apicomplexan	T. gondii	INTERPRO	Protein kinase, ATP binding site	5	6.7	0.00082	0.0088	calcium-dependent protein kinase CDPK1(CDPK1) calcium-dependent protein kinase CDPK6(CDPK6) rhoptry protein ROP16(ROP16) rhoptry protein ROP17(ROP17) rhoptry protein ROP18(ROP18)
Apicomplexan	T. gondii	GOTERM_MF_DIRECT	ATP binding	10	13.3	0.0018	0.029	NTPase II(TGME49_277270) calcium-dependent protein kinase CDPK1(CDPK1) calcium-dependent protein kinase CDPK6(CDPK6) chaperonin protein BiP(TGME49_311720) heat shock protein HSP70(HSP70) rhoptry kinase family protein ROP38(ROP38) rhoptry protein ROP16(ROP16) rhoptry protein ROP17(ROP17) rhoptry protein ROP18(ROP18) rhoptry protein ROP8(ROP8)
Apicomplexan	T. gondii	UP_SEQ_FEATURE	DOMAIN:EGF-like	3	4	0.0047	0.068	EGF family domain-containing protein(TGME49_325800) microneme protein MIC6(MIC6) microneme protein MIC8(MIC8)
Apicomplexan	T. gondii	SMART	S_TKc	6	8	0.0049	0.054	calcium-dependent protein kinase CDPK1(CDPK1) calcium-dependent protein kinase CDPK6(CDPK6) rhoptry kinase family protein ROP38(ROP38) rhoptry protein ROP16(ROP16) rhoptry protein ROP17(ROP17) rhoptry protein ROP18(ROP18)
Apicomplexan	T. gondii	GOTERM_MF_DIRECT	protein serine/threonine kinase activity	4	5.3	0.006	0.045	calcium-dependent protein kinase CDPK1(CDPK1) 7894782 rhoptry protein ROP16(ROP16) 7896648 rhoptry protein ROP17(ROP17) 7894509 rhoptry protein ROP18(ROP18)
Apicomplexan	T. gondii	GOTERM_MF_DIRECT	actin cytoskeleton	2	2.7	0.0086	0.075	actin depolymerizing factor ADF(ADF) profilin PRF(PRF)
Apicomplexan	T. gondii	GOTERM_MF_DIRECT	myosin light chain kinase activity	3	4	0.0092	0.045	calcium-dependent protein kinase CDPK6(CDPK6) rhoptry kinase family protein ROP38(ROP38) rhoptry protein ROP18(ROP18)
Apicomplexan	T. gondii	INTERPRO	Epidermal growth factor-like domain	3	4	0.0099	0.084	EGF family domain-containing protein(TGME49_325800) microneme protein MIC6(MIC6) microneme protein MIC8(MIC8)
Apicomplexan	T. gondii	GOTERM_MF_DIRECT	calcium ion binding	4	5.3	0.011	0.045	calcium-dependent protein kinase CDPK1(CDPK1) calcium-dependent protein kinase CDPK6(CDPK6) microneme protein MIC6(MIC6) microneme protein MIC8(MIC8)
Apicomplexan	T. gondii	INTERPRO	Microneme, MIC1	2	2.7	0.012	0.084	microneme protein MIC1(MIC1) microneme protein MIC13(MIC13)
Apicomplexan	T. gondii	SMART	EGF	3	4	0.017	0.092	EGF family domain-containing protein(TGME49_325800) microneme protein MIC6(MIC6) microneme protein MIC8(MIC8)
Apicomplexan	T. gondii	UP_KW_MOLECULAR_FUNCTION	Kinase	5	6.7	0.027	0.16	calcium-dependent protein kinase CDPK1(CDPK1) calcium-dependent protein kinase CDPK6(CDPK6) rhoptry kinase family protein ROP38(ROP38) rhoptry protein ROP17(ROP17) rhoptry protein ROP18(ROP18)
Apicomplexan	T. gondii	INTERPRO	Micronemal adhesive repeat, sialic-acid binding	2	2.7	0.029	0.18	microneme protein MIC1(MIC1) microneme protein MIC13(MIC13)
Apicomplexan	T. gondii	INTERPRO	Heat shock protein 70, conserved site	2	2.7	0.035	0.19	chaperonin protein BiP(TGME49_311720) heat shock protein HSP70(HSP70)
Apicomplexan	T. gondii	INTERPRO	Heat shock protein 70 family	2	2.7	0.04	0.19	chaperonin protein BiP(TGME49_311720) heat shock protein HSP70(HSP70)
Apicomplexan	T. gondii	INTERPRO	EGF-type aspartate/asparagine hydroxylation site	2	2.7	0.063	0.27	microneme protein MIC6(MIC6) microneme protein MIC8(MIC8)
Apicomplexan	T. gondii	UP_KW_BIOLOGICAL_PROCESS	Stress response	2	2.7	0.07	0.28	chaperonin protein BiP(TGME49_311720) heat shock protein HSP70(HSP70)
Apicomplexan	T. gondii	INTERPRO	EGF-like calcium binding	2	2.7	0.09	0.35	microneme protein MIC6(MIC6) microneme protein MIC8(MIC8)
Apicomplexan	T. gondii	GOTERM_MF_DIRECT	extracellular region	2	2.7	0.096	0.43	dense granule protein GRA7(GRA7) microneme protein MIC4(MIC4)
Apicomplexan	B. bovis	UP_KW_DOMAIN	Signal	6	8	0.0023	0.0023	12D3 antigen(BBOV_IV008150) Rhoptry-associated protein 1 (RAP-1) family protein(BBOV_IV009870) Thrombospondin-Related Anonymous Protein 1 (TRAP1)(BBOV_II002650) merozoite surface antigen-1 (MSA-1)(BBOV_I003060) merozoite surface antigen-2c (MSA-2c)(BBOV_I003020) uncharacterized protein(BBOV_IV007750)
Apicomplexan	B. bovis	INTERPRO	Merozoite surface antigen	2	2.7	0.0066	0.02	merozoite surface antigen-1 (MSA-1)(BBOV_I003060) merozoite surface antigen-2c (MSA-2c)(BBOV_I003020)
Apicomplexan	B. bovis	UP_SEQ_FEATURE	REGION:Disordered	6	8	0.036	0.14	12D3 antigen(BBOV_IV008150) Rhoptry-associated protein 1 (RAP-1) family protein(BBOV_IV009870) Thrombospondin-Related Anonymous Protein 1 (TRAP1)(BBOV_II002650) merozoite surface antigen-1 (MSA-1)(BBOV_I003060) merozoite surface antigen-2c (MSA-2c)(BBOV_I003020) uncharacterized protein(BBOV_IV007750)
Apicomplexan	E. tenella	UP_KW_DOMAIN	Signal	3	4	0.07	0.07	Microneme protein Etmic-2(ETH_00006930) SAG family member(ETH_00010835) Sporozoite antigen(ETH_00001920)
Apicomplexan	P. falciparum	GOTERM_CC_DIRECT	plasma membrane	13	17.3	2.5e-14	9.9e-13	6-cysteine protein P230(PF3D7_0209000) 6-cysteine protein(PF3D7_1346700) Rh5 interacting protein(PF3D7_0323400) apical membrane antigen 1(PF3D7_1133400) circumsporozoite (CS) protein(PF3D7_0304600) enolase(PF3D7_1015900) heat shock protein 90(PF3D7_0708400) merozoite surface protein 1(PF3D7_0930300) merozoite surface protein 2(PF3D7_0206800) merozoite surface protein 3(PF3D7_1035400) merozoite su…
Apicomplexan	P. falciparum	UP_KW_CELLULAR_COMPONENT	Cell membrane	10	13.3	3.9e-12	3.9e-11	6-cysteine protein P230(PF3D7_0209000) 6-cysteine protein(PF3D7_1346700) Rh5 interacting protein(PF3D7_0323400) acidic basic repeat antigen(PF3D7_1228600) circumsporozoite (CS) protein(PF3D7_0304600) enolase(PF3D7_1015900) merozoite surface protein 2(PF3D7_0206800) ookinete surface protein P25(PF3D7_1031000) serine repeat antigen 5(PF3D7_0207600) thrombospondin-related anonymous protein(PF3D7_133…
Apicomplexan	P. falciparum	GOTERM_BP_DIRECT	entry into host	9	12	9.9e-09	2.5e-07	6-cysteine protein P230(PF3D7_0209000) Rh5 interacting protein(PF3D7_0323400) apical membrane antigen 1(PF3D7_1133400) circumsporozoite (CS) protein(PF3D7_0304600) enolase(PF3D7_1015900) erythrocyte binding antigen-175(PF3D7_0731500) merozoite surface protein 1(PF3D7_0930300) merozoite surface protein 3(PF3D7_1035400) thrombospondin-related anonymous protein(PF3D7_1335900)
Apicomplexan	P. falciparum	GOTERM_CC_DIRECT	extracellular vesicle	8	10.7	1.4e-07	2.7e-06	60S ribosomal protein P0(PF3D7_1130200) acidic basic repeat antigen(PF3D7_1228600) erythrocyte binding antigen-175(PF3D7_0731500) glutamate-rich protein GLURP(PF3D7_1035300) heat shock protein 90(PF3D7_0708400) merozoite surface protein 1(PF3D7_0930300) ring-infected erythrocyte surface antigen(PF3D7_0102200) serine repeat antigen 5(PF3D7_0207600)
Apicomplexan	P. falciparum	UP_KW_DOMAIN	Signal	15	20	2.3e-07	1.4e-06	6-cysteine protein P230(PF3D7_0209000) 6-cysteine protein(PF3D7_1346700) Rh5 interacting protein(PF3D7_0323400) acidic basic repeat antigen(PF3D7_1228600) apical membrane antigen 1(PF3D7_1133400) cell traversal protein for ookinetes and sporozoites(PF3D7_1216600) circumsporozoite (CS) protein(PF3D7_0304600) erythrocyte binding antigen-175(PF3D7_0731500) glutamate-rich protein GLURP(PF3D7_1035300)…
Apicomplexan	P. falciparum	GOTERM_MF_DIRECT	protein binding	12	16	3.2e-07	7.9e-06	6-cysteine protein P230(PF3D7_0209000) 6-cysteine protein(PF3D7_1346700) Rh5 interacting protein(PF3D7_0323400) apical membrane antigen 1(PF3D7_1133400) cell traversal protein for ookinetes and sporozoites(PF3D7_1216600) enolase(PF3D7_1015900) glutamate-rich protein GLURP(PF3D7_1035300) heat shock protein 90(PF3D7_0708400) merozoite surface protein 1(PF3D7_0930300) merozoite surface protein 3(PF3…
Apicomplexan	P. falciparum	UP_SEQ_FEATURE	CARBOHYD:N-linked (GlcNAc...) asparagine	6	8	4.6e-07	5.7e-05	6-cysteine protein P230(PF3D7_0209000) 6-cysteine protein(PF3D7_1346700) Rh5 interacting protein(PF3D7_0323400) merozoite surface protein 2(PF3D7_0206800) ookinete surface protein P25(PF3D7_1031000) serine repeat antigen 5(PF3D7_0207600)
Apicomplexan	P. falciparum	GOTERM_CC_DIRECT	cell surface	8	10.7	4.5e-06	5.8e-05	6-cysteine protein P230(PF3D7_0209000) 6-cysteine protein(PF3D7_1346700) circumsporozoite (CS) protein(PF3D7_0304600) enolase(PF3D7_1015900) glutamate-rich protein GLURP(PF3D7_1035300) merozoite surface protein 3(PF3D7_1035400) ookinete surface protein P25(PF3D7_1031000) thrombospondin-related anonymous protein(PF3D7_1335900)
Apicomplexan	P. falciparum	UP_SEQ_FEATURE	PROPEP:Removed in mature form	4	5.3	6.8e-06	0.00041	6-cysteine protein(PF3D7_1346700) circumsporozoite (CS) protein(PF3D7_0304600) merozoite surface protein 2(PF3D7_0206800) ookinete surface protein P25(PF3D7_1031000)
Apicomplexan	P. falciparum	UP_KW_DOMAIN	Repeat	8	10.7	1.3e-05	3.9e-05	6-cysteine protein P230(PF3D7_0209000) 6-cysteine protein(PF3D7_1346700) acidic basic repeat antigen(PF3D7_1228600) circumsporozoite (CS) protein(PF3D7_0304600) karyopherin beta(PF3D7_0524000) merozoite surface protein 1(PF3D7_0930300) merozoite surface protein 2(PF3D7_0206800) ookinete surface protein P25(PF3D7_1031000)
Apicomplexan	P. falciparum	GOTERM_CC_DIRECT	microneme	5	6.7	2.5e-05	0.00025	Rh5 interacting protein(PF3D7_0323400) apical membrane antigen 1(PF3D7_1133400) cell traversal protein for ookinetes and sporozoites(PF3D7_1216600) erythrocyte binding antigen-175(PF3D7_0731500) thrombospondin-related anonymous protein(PF3D7_1335900)
Apicomplexan	P. falciparum	GOTERM_CC_DIRECT	anchored component of plasma membrane	4	5.3	4.4e-05	0.00034	6-cysteine protein P230(PF3D7_0209000) merozoite surface protein 1(PF3D7_0930300) merozoite surface protein 2(PF3D7_0206800) merozoite surface protein 4(PF3D7_0207000)
Apicomplexan	P. falciparum	GOTERM_MF_DIRECT	host cell surface binding	4	5.3	0.00028	0.0035	Rh5 interacting protein(PF3D7_0323400) apical membrane antigen 1(PF3D7_1133400) circumsporozoite (CS) protein(PF3D7_0304600) merozoite surface protein 1(PF3D7_0930300)
Apicomplexan	P. falciparum	UP_SEQ_FEATURE	REPEAT:3	3	4	0.00029	0.0045	acidic basic repeat antigen(PF3D7_1228600) circumsporozoite (CS) protein(PF3D7_0304600) merozoite surface protein 2(PF3D7_0206800)
Apicomplexan	P. falciparum	UP_SEQ_FEATURE	REPEAT:1	3	4	0.00029	0.0045	acidic basic repeat antigen(PF3D7_1228600) circumsporozoite (CS) protein(PF3D7_0304600) merozoite surface protein 2(PF3D7_0206800)
Apicomplexan	P. falciparum	UP_SEQ_FEATURE	REPEAT:2	3	4	0.00029	0.0045	acidic basic repeat antigen(PF3D7_1228600) circumsporozoite (CS) protein(PF3D7_0304600) merozoite surface protein 2(PF3D7_0206800)
Apicomplexan	P. falciparum	UP_SEQ_FEATURE	REPEAT:6	3	4	0.00029	0.0045	acidic basic repeat antigen(PF3D7_1228600) circumsporozoite (CS) protein(PF3D7_0304600) merozoite surface protein 2(PF3D7_0206800)
Apicomplexan	P. falciparum	UP_SEQ_FEATURE	REPEAT:5	3	4	0.00029	0.0045	acidic basic repeat antigen(PF3D7_1228600) circumsporozoite (CS) protein(PF3D7_0304600) merozoite surface protein 2(PF3D7_0206800)
Apicomplexan	P. falciparum	UP_SEQ_FEATURE	REPEAT:4	3	4	0.00029	0.0045	acidic basic repeat antigen(PF3D7_1228600) circumsporozoite (CS) protein(PF3D7_0304600) merozoite surface protein 2(PF3D7_0206800)
Apicomplexan	P. falciparum	KEGG_PATHWAY	Malaria	9	12	0.0004	0.004	apical membrane antigen 1(PF3D7_1133400) cell traversal protein for ookinetes and sporozoites(PF3D7_1216600) circumsporozoite (CS) protein(PF3D7_0304600) erythrocyte binding antigen-175(PF3D7_0731500) merozoite surface protein 1(PF3D7_0930300) merozoite surface protein 2(PF3D7_0206800) merozoite surface protein 3(PF3D7_1035400) merozoite surface protein 4(PF3D7_0207000) thrombospondin-related ano…
Apicomplexan	P. falciparum	UP_SEQ_FEATURE	DOMAIN:EGF-like	3	4	0.00055	0.0074	Rh5 interacting protein(PF3D7_0323400) merozoite surface protein 4(PF3D7_0207000) ookinete surface protein P25(PF3D7_1031000)
Apicomplexan	P. falciparum	INTERPRO	Epidermal growth factor-like domain	3	4	0.00057	0.02	Rh5 interacting protein(PF3D7_0323400) merozoite surface protein 4(PF3D7_0207000) ookinete surface protein P25(PF3D7_1031000)
Apicomplexan	P. falciparum	GOTERM_CC_DIRECT	anchored component of membrane	3	4	0.00063	0.0041	6-cysteine protein(PF3D7_1346700) merozoite surface protein 2(PF3D7_0206800) ookinete surface protein P25(PF3D7_1031000)
Apicomplexan	P. falciparum	GOTERM_CC_DIRECT	food vacuole	5	6.7	0.0011	0.0063	enolase(PF3D7_1015900) heat shock protein 90(PF3D7_0708400) karyopherin beta(PF3D7_0524000) merozoite surface protein 1(PF3D7_0930300) ring-infected erythrocyte surface antigen(PF3D7_0102200)
Apicomplexan	P. falciparum	GOTERM_CC_DIRECT	membrane	8	10.7	0.0038	0.018	6-cysteine protein P230(PF3D7_0209000) Rh5 interacting protein(PF3D7_0323400) acidic basic repeat antigen(PF3D7_1228600) apical membrane antigen 1(PF3D7_1133400) liver stage antigen 3(PF3D7_0220000) merozoite surface protein 1(PF3D7_0930300) ookinete surface protein P25(PF3D7_1031000) thrombospondin-related anonymous protein(PF3D7_1335900)
Apicomplexan	P. falciparum	UP_KW_CELLULAR_COMPONENT	Secreted	3	4	0.0044	0.022	Rh5 interacting protein(PF3D7_0323400) acidic basic repeat antigen(PF3D7_1228600) serine repeat antigen 5(PF3D7_0207600)
Apicomplexan	P. falciparum	UP_SEQ_FEATURE	COMPBIAS:Acidic residues	8	10.7	0.0064	0.079	6-cysteine protein P230(PF3D7_0209000) acidic basic repeat antigen(PF3D7_1228600) glutamate-rich protein GLURP(PF3D7_1035300) heat shock protein 90(PF3D7_0708400) liver stage antigen 3(PF3D7_0220000) merozoite surface protein 3(PF3D7_1035400) merozoite surface protein 4(PF3D7_0207000) ring-infected erythrocyte surface antigen(PF3D7_0102200)
Apicomplexan	P. falciparum	UP_SEQ_FEATURE	DOMAIN:EGF-like 2	2	2.7	0.0091	0.086	Rh5 interacting protein(PF3D7_0323400) ookinete surface protein P25(PF3D7_1031000)
Apicomplexan	P. falciparum	UP_SEQ_FEATURE	DOMAIN:EGF-like 3	2	2.7	0.0091	0.086	Rh5 interacting protein(PF3D7_0323400) ookinete surface protein P25(PF3D7_1031000)
Apicomplexan	P. falciparum	UP_SEQ_FEATURE	DOMAIN:EGF-like 4	2	2.7	0.0091	0.086	Rh5 interacting protein(PF3D7_0323400) ookinete surface protein P25(PF3D7_1031000)
Apicomplexan	P. falciparum	GOTERM_BP_DIRECT	exit from host cell	3	4	0.0097	0.12	circumsporozoite (CS) protein(PF3D7_0304600) merozoite surface protein 1(PF3D7_0930300) serine repeat antigen 5(PF3D7_0207600)
Apicomplexan	P. falciparum	UP_KW_PTM	Glycoprotein	8	10.7	0.014	0.076	6-cysteine protein P230(PF3D7_0209000) 6-cysteine protein(PF3D7_1346700) Rh5 interacting protein(PF3D7_0323400) circumsporozoite (CS) protein(PF3D7_0304600) merozoite surface protein 1(PF3D7_0930300) merozoite surface protein 2(PF3D7_0206800) ookinete surface protein P25(PF3D7_1031000) serine repeat antigen 5(PF3D7_0207600)
Apicomplexan	P. falciparum	UP_KW_PTM	GPI-anchor	4	5.3	0.017	0.076	6-cysteine protein(PF3D7_1346700) circumsporozoite (CS) protein(PF3D7_0304600) merozoite surface protein 2(PF3D7_0206800) ookinete surface protein P25(PF3D7_1031000)
Apicomplexan	P. falciparum	UP_SEQ_FEATURE	REPEAT:8	2	2.7	0.018	0.16	acidic basic repeat antigen(PF3D7_1228600) circumsporozoite (CS) protein(PF3D7_0304600)
Apicomplexan	P. falciparum	UP_SEQ_FEATURE	REPEAT:7	2	2.7	0.023	0.18	acidic basic repeat antigen(PF3D7_1228600) circumsporozoite (CS) protein(PF3D7_0304600)
Apicomplexan	P. falciparum	INTERPRO	Thrombospondin, type 1 repeat	2	2.7	0.033	0.55	circumsporozoite (CS) protein(PF3D7_0304600) thrombospondin-related anonymous protein(PF3D7_1335900)
Apicomplexan	P. falciparum	UP_SEQ_FEATURE	DOMAIN:6-Cys 2	2	2.7	0.045	0.32	6-cysteine protein P230(PF3D7_0209000) 6-cysteine protein(PF3D7_1346700)
Apicomplexan	P. falciparum	UP_SEQ_FEATURE	DOMAIN:6-Cys 1	2	2.7	0.045	0.32	6-cysteine protein P230(PF3D7_0209000) 6-cysteine protein(PF3D7_1346700)
Apicomplexan	P. falciparum	GOTERM_BP_DIRECT	regulation of immune response	2	2.7	0.045	0.37	ring-infected erythrocyte surface antigen(PF3D7_0102200) serine repeat antigen 5(PF3D7_0207600)
Apicomplexan	P. falciparum	GOTERM_CC_DIRECT	symbiont-containing vacuole	4	5.3	0.046	0.19	acidic basic repeat antigen(PF3D7_1228600) glutamate-rich protein GLURP(PF3D7_1035300) ring-infected erythrocyte surface antigen(PF3D7_0102200) serine repeat antigen 5(PF3D7_0207600)
Apicomplexan	P. falciparum	GOTERM_CC_DIRECT	merozoite dense granule	2	2.7	0.048	0.19	liver stage antigen 3(PF3D7_0220000) ring-infected erythrocyte surface antigen(PF3D7_0102200)
Apicomplexan	P. falciparum	SMART	TSP1	2	2.7	0.05	0.25	circumsporozoite (CS) protein(PF3D7_0304600) thrombospondin-related anonymous protein(PF3D7_1335900)
Apicomplexan	P. falciparum	SMART	EGF	2	2.7	0.05	0.25	Rh5 interacting protein(PF3D7_0323400) ookinete surface protein P25(PF3D7_1031000)
Apicomplexan	P. falciparum	UP_SEQ_FEATURE	DOMAIN:6-Cys	2	2.7	0.058	0.39	6-cysteine protein P230(PF3D7_0209000) 6-cysteine protein(PF3D7_1346700)
Apicomplexan	P. falciparum	INTERPRO	Sexual stage antigen s48/45	2	2.7	0.06	0.68	6-cysteine protein P230(PF3D7_0209000) 6-cysteine protein(PF3D7_1346700)
Apicomplexan	P. falciparum	GOTERM_BP_DIRECT	cell gliding	2	2.7	0.06	0.37	cell traversal protein for ookinetes and sporozoites(PF3D7_1216600) thrombospondin-related anonymous protein(PF3D7_1335900)
Apicomplexan	P. falciparum	GOTERM_MF_DIRECT	RNA binding	6	8	0.088	0.6	60S ribosomal protein P0(PF3D7_1130200) acidic basic repeat antigen(PF3D7_1228600) enolase(PF3D7_1015900) heat shock protein 90(PF3D7_0708400) karyopherin beta(PF3D7_0524000) merozoite surface protein 1(PF3D7_0930300)
Apicomplexan	P. falciparum	GOTERM_CC_DIRECT	macromolecular complex	2	2.7	0.089	0.32	Rh5 interacting protein(PF3D7_0323400) 2655065 heat shock protein 90(PF3D7_0708400)
Apicomplexan	P. falciparum	UP_KW_CELLULAR_COMPONENT	Membrane	15	20	0.094	0.31	6-cysteine protein P230(PF3D7_0209000) 6-cysteine protein(PF3D7_1346700) Rh5 interacting protein(PF3D7_0323400) acidic basic repeat antigen(PF3D7_1228600) apical membrane antigen 1(PF3D7_1133400) circumsporozoite (CS) protein(PF3D7_0304600) enolase(PF3D7_1015900) erythrocyte binding antigen-175(PF3D7_0731500) liver stage antigen 3(PF3D7_0220000) merozoite surface protein 1(PF3D7_0930300) merozoit…
Apicomplexan	P. falciparum	GOTERM_MF_DIRECT	macromolecular complex binding	2	2.7	0.096	0.6	merozoite surface protein 1(PF3D7_0930300) merozoite surface protein 3(PF3D7_1035400)
Apicomplexan	P. falciparum	SMART	SM00970	2	2.7	0.097	0.32	6-cysteine protein P230(PF3D7_0209000) 6-cysteine protein(PF3D7_1346700)
Apicomplexan	P. falciparum	UP_KW_PTM	Lipoprotein	4	5.3	0.1	0.26	6-cysteine protein(PF3D7_1346700) circumsporozoite (CS) protein(PF3D7_0304600) merozoite surface protein 2(PF3D7_0206800) ookinete surface protein P25(PF3D7_1031000)
Apicomplexan	P. vivax	KEGG_PATHWAY	Malaria	2	2.7	0.014	0.014	Duffy receptor precursor(PVX_110810) S4, putative(PVX_123510)
Mastigophora	L. major	UP_SEQ_FEATURE	DOMAIN:Cathepsin propeptide inhibitor	2	5.3	0.01	0.17	cathepsin L-like protease(LMJF_08_1050) cysteine peptidase A (CPA)(CPA)
Mastigophora	L. major	UP_SEQ_FEATURE	DOMAIN:Peptidase C1A papain C-terminal	2	5.3	0.011	0.17	cathepsin L-like protease(LMJF_08_1050) cysteine peptidase A (CPA)(CPA)
Mastigophora	L. major	UP_KW_MOLECULAR_FUNCTION	Protease	3	7.9	0.015	0.13	GP63, leishmanolysin(GP63-1) cathepsin L-like protease(LMJF_08_1050) cysteine peptidase A (CPA)(CPA)
Mastigophora	L. major	INTERPRO	Cysteine peptidase, asparagine active site	2	5.3	0.017	0.14	cathepsin L-like protease(LMJF_08_1050) cysteine peptidase A (CPA)(CPA)
Mastigophora	L. major	INTERPRO	Proteinase inhibitor I29, cathepsin propeptide	2	5.3	0.017	0.14	cathepsin L-like protease(LMJF_08_1050) cysteine peptidase A (CPA)(CPA)
Mastigophora	L. major	INTERPRO	Cysteine peptidase, histidine active site	2	5.3	0.019	0.14	cathepsin L-like protease(LMJF_08_1050) cysteine peptidase A (CPA)(CPA)
Mastigophora	L. major	INTERPRO	Peptidase C1A, papain C-terminal	2	5.3	0.019	0.14	cathepsin L-like protease(LMJF_08_1050) cysteine peptidase A (CPA)(CPA)
Mastigophora	L. major	GOTERM_CC_DIRECT	extracellular space	2	5.3	0.022	0.26	cathepsin L-like protease(LMJF_08_1050) cysteine peptidase A (CPA)(CPA)
Mastigophora	L. major	GOTERM_MF_DIRECT	cysteine-type peptidase activity	2	5.3	0.023	0.32	cathepsin L-like protease(LMJF_08_1050) cysteine peptidase A (CPA)(CPA)
Mastigophora	L. major	UP_KW_DOMAIN	signal	4	10.5	0.023	0.14	GP63, leishmanolysin(GP63-1) cathepsin L-like protease(LMJF_08_1050) cysteine peptidase A (CPA)(CPA) promastigote surface antigen protein 2 PSA2(LMJF_12_0980)
Mastigophora	L. major	SMART	SM00848	2	5.3	0.024	0.095	cathepsin L-like protease(LMJF_08_1050) cysteine peptidase A (CPA)(CPA)
Mastigophora	L. major	INTERPRO	Cysteine peptidase, cysteine active site	2	5.3	0.024	0.15	cathepsin L-like protease(LMJF_08_1050) cysteine peptidase A (CPA)(CPA)
Mastigophora	L. major	GOTERM_BP_DIRECT	proteolysis involved in cellular protein catabolic process	2	5.3	0.026	0.41	cathepsin L-like protease(LMJF_08_1050) cysteine peptidase A (CPA)(CPA)
Mastigophora	L. major	SMART	Pept_C1	2	5.3	0.027	0.095	cathepsin L-like protease(LMJF_08_1050) cysteine peptidase A (CPA)(CPA)
Mastigophora	L. major	GOTERM_CC_DIRECT	lysosome	2	5.3	0.028	0.26	cathepsin L-like protease(LMJF_08_1050) cysteine peptidase A (CPA)(CPA)
Mastigophora	L. major	GOTERM_MF_DIRECT	ribosome binding	2	5.3	0.048	0.32	activated protein kinase c receptor (LACK)(LACK1) putative elongation initiation factor 2 alpha subunit(LMJF_03_0980)
Mastigophora	L. major	GOTERM_MF_DIRECT	cysteine-type endopeptidase activity	2	5.3	0.05	0.32	cathepsin L-like protease(LMJF_08_1050) cysteine peptidase A (CPA)(CPA)
Mastigophora	L. major	GOTERM_BP_DIRECT	ribosomal large subunit assembly	2	5.3	0.065	0.52	putative 60S ribosomal protein L5(LMJF_35_1890) putative ribosomal protein L3(LMJF_34_2900)
Mastigophora	L. major	KEGG_PATHWAY	Leishmaniasis	2	5.3	0.074	0.22	GP63, leishmanolysin(GP63-1) cathepsin L-like protease(LMJF_08_1050)
Mastigophora	T. cruzi	INTERPRO	Paraflagellar rod	2	5.3	0.0043	0.056	paraflagellar rod protein 3, putative(Tc00.1047053509617.20) paraxonemal rod protein PAR2, putative(Tc00.1047053434931.10)
Mastigophora	T. cruzi	GOTERM_MF_DIRECT	calmodulin binding	2	5.3	0.0096	0.048	paraflagellar rod protein 3, putative(Tc00.1047053509617.20) paraxonemal rod protein PAR2, putative(Tc00.1047053434931.10)
Mastigophora	T. cruzi	GOTERM_CC_DIRECT	motile cilium	2	5.3	0.035	0.07	paraflagellar rod protein 3, putative(Tc00.1047053509617.20) paraxonemal rod protein PAR2, putative(Tc00.1047053434931.10)
Mastigophora	T. cruzi	KEGG_PATHWAY	Chagas disease	2	5.3	0.035	0.035	cruzipain precursor, putative(Tc00.1047053507603.270) trans-sialidase, putative(Tc00.1047053509495.30)
